# Supplementary material for: Microstructural Characterization and Magnetic, Dielectric, and Transport Properties of Hydrothermal La2FeCrO6 Double Perovskites
Source: Nanomaterials (Basel). 2023 Dec 13;13(24):3132. doi: 10.3390/nano13243132 (PMC10745924; doi:10.3390/nano13243132)
Supplement: Supplementary file 1 [file nanomaterials-13-03132-s001.zip]

Archive with 1 entries (1 files):
- nanomaterials-2759167-supplementary.pdf
